# Supplementary material for: Comparison of Adiposomal Lipids between Obese and Non-Obese Individuals
Source: Metabolites. 2024 Aug 21;14(8):464. doi: 10.3390/metabo14080464 (PMC11356626; doi:10.3390/metabo14080464)
Supplement: Supplementary file 1 [file metabolites-14-00464-s001.zip]

Archive with 1 entries (1 files):
- metabolites-3115356-supplementary.pdf
